# Supplementary material for: IL-2–inducible T cell kinase deficiency sustains chimeric antigen receptor T cell therapy against tumor cells
Source: J Clin Invest. 2024 Nov 26;135(4):e178558. doi: 10.1172/JCI178558 (PMC11827851; doi:10.1172/JCI178558)
Supplement: Supporting data values [file jci-135-178558-s245.xls]

## Sheet: Fig. 1E
Ratios	nt-KO				ITK-KO
0:1	1.60159	-1.91084	0.535766	-0.226517	-2.98429	-3.60983	2.55484	4.03928
0.125:1	15.6924	20.0927	18.0865	18.753	-22.9044	-16.0656	-32.281	-22.8525
0.25:1	23.7192	26.8642	31.8647	26.919	-6.21247	-4.13166	-3.53204	-11.5798
0.5:1	54.6191	46.1974	53.6902	57.004	34.8205	39.8572	34.3181	34.1172
1:1	92.3361	93.9519	93.0892	94.2897	84.9449	81.7199	81.8236	80.7735
2:1	98.8315	99.0506	98.2609	99.014	98.5156	97.3941	98.4961	98.3665

## Sheet: Fig. 1F
Ratios	nt-KO				ITK-KO
0:1	-4.26709	4.23491	2.30871	-2.27653	-1.57704	0.92843	-0.977603	1.62622
0.125:1	14.2521	17.847	12.8112	13.4995	3.62591	5.71927	4.36585	5.8504
0.25:1	57.9307	49.4634	50.523	59.9411	37.2508	33.3357	37.4287	46.9964
0.5:1	76.029	81.7878	80.946	78.3365	67.6396	69.4379	74.4629	70.3558
1:1	92.4487	91.9734	93.0132	94.0035	86.9528	85.3043	86.5688	86.9247
2:1	97.0142	97.4202	97.5786	97.3509	94.2913	95.0031	94.1695	96.099

## Sheet: Fig. 1G
Ratios	nt-KO				ITK-KO
0:1	3.19128	2.88868	-1.94167	-4.1383	-0.85299	1.14785	-3.74895	3.45409
0.625:1	12.3925	8.32423	1.2188	10.7786	8.5615	9.81466	18.9659	20.9035
1.25:1	16.0124	12.4149	16.8194	15.7435	10.3939	12.5211	10.457	11.7523
2.5:1	24.6309	25.0455	26.155	29.2259	23.968	18.9238	25.2843	21.8302
5:1	42.9772	46.1153	47.0903	47.0231	36.984	43.0392	46.8513	48.1571
10:1	71.2308	72.7662	72.6542	69.0118	61.5838	66.0173	62.5737	64.9326

## Sheet: Fig. 1I
		nt-KO				ITK-KO
IFN-γ	PMA+Iono	18.3	18.2	17.8	18	17	17.8	17.8	18
	E:T=2:1	17.4	15.5	14.4	18.1	18.4	19.5	19.1	20.2
	E:T=1:1	21	18.9	20	20.3	20.7	18.8	18.6	20.2
Granzyme B	PMA+Iono	55.9	55.1	54.3	50.5	57.3	60	58.7	55.2
	E:T=2:1	64.9	64	61.4	62.5	63.2	65.4	62	64.5
	E:T=1:1	65.6	65.8	66	63.4	63.3	60.9	59.6	61.5
TNF-α	PMA+Iono	69	66.8	67.2	66.9	69.1	69.4	70.5	70.7
	E:T=2:1	1.2	1.27	1.21	1.21	1.86	1.44	1.52	1.24
	E:T=1:1	0.96	1.32	1.09	1.07	2.02	2.68	2.6	2.26

## Sheet: Fig. S1B
	Untransduced T			nt-KO-CAR-			nt-KO-CAR+
TIM-3	20.7	23.5	34.6	24.9	22.3	41.8	30.6	17	27.3
PD-1	1.81	0.9	1.37	2.02	2.63	2.54	16.2	14.8	9.5
TIGIT	15	12.2	15.3	21.8	22.9	19.2	42.2	49.8	48.3
LAG-3	49.3	53.9	45.8	34.6	38.4	60.5	23.7	26.4	26.9

## Sheet: Fig. S1D
	Untransduced T			nt-KO
TNF-α	75.5	76.9	78.5	68.3	71.3	73.4
IFN-γ	55	57.4	53.3	33.1	32.1	31.5
Granzyme B	58.4	59.5	52.8	58.2	52.1	59.2

## Sheet: Fig. S1E
Ratios	Untransduced T			nt-KO
0:1	-5.70142	0.78082	4.9206	4.21463	5.65439	1.61735
0.125:1	-5.55605	-0.89756	8.31039	66.1085	69.8665	75.0928
0.25:1	-2.34466	1.40525	12.2949	91.5073	92.9661	94.8181
0.5:1	10.187	15.6087	23.1085	99.1564	98.9027	99.2516
1:1	25.5666	36.149	45.7864	99.6131	99.6892	99.6512
2:1	55.9029	62.481	62.111	99.7019	99.6956	99.4482

## Sheet: Fig. S1F
Ratios	Untransduced T			nt-KO GD2-CAR			nt-KO CD19-CAR
0:1	0.103979	-0.04489	-0.05909	-0.13455	-0.08844	0.222985	0.049319	0.011178	-0.0605
0.25:1	0.13237	0.217919	0.170849	0.121304	0.137358	0.234099	0.925624	0.885575	0.883668
0.5:1	0.432912	0.386402	0.406388	0.284322	0.371801	0.312316	0.954866	0.960269	0.938973
1:1	0.514725	0.534898	0.505012	0.553345	0.538525	0.48048	0.975844	0.96599	0.950098

## Sheet: Fig. S1G
Days	Untransduced T			nt-KO-CD19-CAR-T
3	1.42785	1.703	1.87409	1.18322	1.5781	1.61248
9	36.1123	32.1373	27.2291	29.0014	17.6584	14.821
17	257.743	220.24	198.84	152.953	233.338	157.426
24	267.656	183.302	388.267	467.006	396.769	172.563
31	251.764	507.849	201.697	344.781	295.103	172.995
38	390.234	152.355	121.018	248.242	112.283	60.5484
45	82.4226	60.4582	21.3436	147.763	68.5488	24.0271

## Sheet: Fig. S1N
	nt-KO				ITK-KO
TNF-α	2.86	3.23	2.96	3.17	4.77	3.83	3.83	3.43
IFN-γ	10.3	9.96	11.8	10.4	6.28	7.35	6.2	5.56
Granzyme B	42.2	44.3	44.9	44	42.9	43.2	42.1	40.9

[truncated: 67 more sheets: Fig. S1O, Fig. 2A, Fig. 2B, Fig. 2C, Fig. 2E, Fig. 2F, Fig. S2, Fig. S3G, Fig. 4B, Fig. 4D, Fig. 4E, Fig. 4F, Fig. 4H, Fig. S4B, Fig. S4D, Fig. S4F, Fig. S4H, Fig. S4I, Fig. S4K, Fig. 5C …]
